# Supplementary material for: Macrophages Release Extracellular Vesicles of Different Properties and Composition Following Exposure to Nanoparticles
Source: Int J Mol Sci. 2022 Dec 23;24(1):260. doi: 10.3390/ijms24010260 (PMC9820242; doi:10.3390/ijms24010260)
Supplement: Supplementary file 1 [file ijms-24-00260-s001.zip]

Archive with 3 entries (3 files):
- Deville et al SI.pdf
- Deville et al Table S3.xlsx
- Deville et al Table S4.xlsx
